# Supplementary material for: Disrupted Functional Rich-Club Organization of the Brain Networks in Children with Attention-Deficit/Hyperactivity Disorder, a Resting-State EEG Study
Source: Brain Sci. 2021 Jul 16;11(7):938. doi: 10.3390/brainsci11070938 (PMC8305540; doi:10.3390/brainsci11070938)
Supplement: Supplementary file 1 [file brainsci-11-00938-s001.zip]

Archive with 1 entries (1 files):
- brainsci-1271542-supplementary.pdf
